# Supplementary material for: Prediction Models of Primary Membranous Nephropathy: A Systematic Review and Meta-Analysis
Source: J Clin Med. 2023 Jan 10;12(2):559. doi: 10.3390/jcm12020559 (PMC9867146; doi:10.3390/jcm12020559)
Supplement: Supplementary file 1 [file jcm-12-00559-s001.zip]

Archive with 1 entries (1 files):
- jcm-2107907-supplementary.pdf
